# Supplementary material for: Patient safety in pre-hospital emergency tracheal intubation: a comprehensive meta-analysis of the intubation success rates of EMS providers
Source: Crit Care. 2012 Feb 11;16(1):R24. doi: 10.1186/cc11189 (PMC3396268; doi:10.1186/cc11189)
Supplement: Additional file 1 — Overview of included studies. Aim of study, EMS manning, drugs available on scene, number of ETI attempts, number of ETI's successfully conducted, and reported success rate extracted from the 33 reviewed studies. EMS, emergency medical service; ETI, emergency tracheal intubation; RSI, rapid sequence induction. [file cc11189-S1.XLS]

## Sheet: Ark1
Additional file 1
Reference no	Aim of study	EMS manning	Drugs available RSI=rapid sequence induction	ETI attempts	ETI succesful	Success rate
[51]	To analyze prehospital ETI in a large French urban setting and(2) to establish the specific characteristics of performance of ETI in the SAMU compared with those reported from Anglo-Saxon paramedic systems.	Anaesthesiologists or emergency physicians.	RSI	691	685	0.991
[52]	To evaluate the lanyngoscopy conditions produced by two commonly used medication regimens in a multi aircraft air medical program.	Nurse/paramedic	Analgesics/anaesthetics	62	49	0.790
[53]	To determine the success and complication rates of prehospital orotracheal intubation by rural EMT-Bs who underwent didactic and manikin training.	Paramedics without previous experience in intubation	No drugs available	57	28	0.491
[54]	To investigate complications of PH emergency ETI, possibly facilitated by RSI: 1) the difficulty of ETI ; 2) the cardiorespiratory consequences of ETI ; 3) the relationship between the occurrence of complications and prognosis.	Anaesthesiologist.	RSI	224	224	1.000
[34]	We postulated that failure to intubate the trachea in the prehospital setting would translate into increased mortality when compared with those patients who were successfully intubated.	Paramedics trained in intubation	No drugs available	203	140	0.689
[55]	To determine the success and complication rates associated with endotracheal intubation in an urban emergency medical services (EMS) system.	Pramedics extensively trained in intubation.	No drugs available	124	120	0.968
[56]	To determine the impact of paramedic-administered neuromuscular blocking agents on airway management for all severely head-injured patients in a large, urban prehospital system.	Nurse/paramedic	RSI	249	213	0.855
[57]	The primary goal of this analysis was to explore the relationship between paramedic GCS score calculations and head-injury severity, the presence of factors related to the need for intubation such as hypoxia and aspiration, and eventual outcome.	Paramedics trained in intubation	RSI	412	350	0.850
[58]	To determine paramedic intubation success and malposition rates in a large metropolitan EMS system that includes 18 hospitals and 34 transporting EMS agencies.	Nurse/paramedic	No drugs available	825	617	0.748
[59]	To determine the impact of prehospital ETI versus BVM on the outcomes of major trauma patients.	Paramedics with, variuos training.	No drugs available	148	93	0.630
[60]	To formally review the procedural experience and outcomes of prehospital units with RSI in severely injured patients with high rates of TBI. A secondary purpose was to explore possible explanations for divergent results between our program and other recent reports.	Paramedics extensively trained in intubation	RSI	175	169	0.966
[61]	The author hypothesized that field OI in this urban setting with short transport times would have a favorable impact on both outcome variables.	Paramedics trained in intubation	Analgesics/anaesthetics	58	47	0.810
[62]	To describe the safety profile of emergency airway management when performed by a prehospital team consisting of a doctor and a paramedic.	Anaesthesiologist, emergency physician or intensivist.	RSI	114	111	0.976
[63]	The purpose of this study was to evaluate, within the German Helicopter Emergency Medical Service (HEMS) system, which is a physician based EMS system, the success rate of, and adverse factors influencing, pre-hospital ETI.	Experienced trauma anaesthesiologist.	RSI	342	342	1.000
[64]	To compare the success rate of etomidate and midazolam for sedative-facilitated intubation in out-of-hospital adult patients, and to compare the safety and perceived difﬁculty of intubation with the 2 drug regimens.	Paramedics with, variuos training.	Analgesics/anaesthetics	110	83	0.755
[65]	To determine whether the outcome in trauma patients intubated in the field was any different from that of patients with similar injuries intubated at our hospital.	Paramedics with, variuos training.	No drugs available	94	62	0.660
[66]	To study pre-hospital rapid sequence induction of anaesthesia to determine if there were differences in practice between anaesthetists and A&E physicians, and to document difficulties encountered and intubation mishaps.	Emergency physician or anaesthesiologist.	RSI	359	353	0.983
[67]	To compare circumstances and success rates of air medical team intubations based on location, patient characteristics, and type of aircraft.	Nurse/paramedic extensively trained in intubation.	RSI	694	655	0.944
[68]	To evaluate the outcome of patients with severe head injury requiring pre-hospital intubation and to determine whether pre-hospital intubation is associated with an improved outcome.	Paramedics trained in intubation	No drugs available	138	81	0.587
[69]	Our primary objective was to demonstrate the feasibility of paramedic use of RSI that included neuromuscular blocking and sedative agent administration, with particular focus on intubation success, physiologic parameters, and complications.	Nurse/paramedic extensively trained in intubation.	Muscle relaxant	114	96	0.842
[70]	The purpose of this study was to compare the effectiveness of NMB-assisted oral intubation and NTI in a population of severely injured patients requiring endotracheal intubation in the field.	Nurse exstensively trained in intubation.	Muscle relaxant	33	25	0.758
[71]	This study describes the use of a strict protocol for RSI and characterizes intubation mishaps, subsequent pulmonary complications, and outcome by this aeromedical transport team using RSI for definitive airway control.	Nurse/paramedic extensively trained in intubation.	RSI	84	81	0.964
[72]	To get a better insight into the patient population in which endotracheal intubation was performed in the prehospital setting.	Anaesthesiologist.	RSI	653	648	0.992
[73]	To compare the use of THIO with that of ETOM as the sedative agent used in conjunction with SCh for RSI in an aeromedical environment.	Nurse/paramedic extensively trained in intubation.	RSI	98	97	0.990
[74]	To compare etomidate with midazolam as sedative or induction agents for RSI in our air medical transport system.	Nurse/paramedic extensively trained in intubation.	RSI	209	206	0.986
[75]	To examine the prehospital ETI practice and relative success rate when ETI is attempted for patients of all ages within a Canadian EMS system.	Paramedics, variuos training.	No drugs available	1029	845	0.821
[76]	To determine the impact of an AEP on prehospital intubation by an air medical service and identify factors associated with failed intubation.	Nurse/paramedic extensively trained in intubation.	RSI	372	356	0.957
[77]	To determine the incidence of misplaced tracheal tubes when tracheal intubation was performed out-of-hospital by a primary emergency physician(s), as evaluated by study emergency physicians at the scene of the medical emergency.	Primary emergency physicians.	RSI	153	149	0.974
[78]	To explore the timing of aspiration in patients with TBI.	Paramedics extensively trained in intubation	Muscle relaxant	263	223	0.848
[79]	To evaluate the impact of patient clinical status on prehospital ETI success rates.	Paramedics, variuos training.	Analgesics/anaesthetics	893	771	0.863
[43]	To identify patients who could not be intubated in the field and to describe the methods subsequently used in the ED to manage the airway.	Paramedics, variuos training.	Analgesics/anaesthetics	592	536	0.905
[45]	To comprehensively evaluate a large cohort of patients undergoing pre-hospital ETI with and without RSI, and speciﬁcally describe the occurrence, presentation, and management of the difﬁcult airway and explore consequences of airway failure.	Paramedics extensively trained in intubation	RSI	4091	3961	0.968
[80]	To determine the safety and efficacy of succinylcholine, as an adjunct to endotracheal intubation, administered by paramedics trained in its use.	Paramedics trained in intubation	Muscle relaxant	1735	1657	0.955
